# Supplementary material for: Association of Salt Intake with Muscle Strength and Physical Performance in Middle-Aged to Older Chinese: The Guangzhou Biobank Cohort Study
Source: Nutrients. 2023 Jan 19;15(3):516. doi: 10.3390/nu15030516 (PMC9919999; doi:10.3390/nu15030516)
Supplement: Supplementary file 1 [file nutrients-15-00516-s001.zip]

Archive with 1 entries (1 files):
- nutrients-2155204-supplementary.pdf
